# Supplementary material for: Defining Time in Acute Upper Gastrointestinal Bleeding: When Should We Start the Clock?
Source: J Clin Med. 2023 Mar 28;12(7):2542. doi: 10.3390/jcm12072542 (PMC10094998; doi:10.3390/jcm12072542)
Supplement: Supplementary file 1 [file jcm-12-02542-s001.zip]

Archive with 1 entries (1 files):
- jcm-2245960-supplementary.pdf
